# Supplementary material for: Oregano and Thyme Essential Oils Encapsulated in Chitosan Nanoparticles as Effective Antimicrobial Agents against Foodborne Pathogens
Source: Molecules. 2021 Jul 2;26(13):4055. doi: 10.3390/molecules26134055 (PMC8271874; doi:10.3390/molecules26134055)
Supplement: Supplementary file 1 [file molecules-26-04055-s001.zip]

Archive with 1 entries (1 files):
- molecules-1281274-supplementary.pdf
